# Supplementary material for: Agronomic Traits, Nutrient Accumulation, and Their Correlations in Wheat, as Affected by Nitrogen Supply in Rainfed Coastal Saline Soils
Source: Plants (Basel). 2025 Mar 25;14(7):1022. doi: 10.3390/plants14071022 (PMC11990352; doi:10.3390/plants14071022)
Supplement: Supplementary file 1 [file plants-14-01022-s001.zip]

Archive with 1 entries (1 files):
- plants-3519931-supplementary.pdf
